# Supplementary material for: Patient engagement in care: A scoping review of recently validated tools assessing patients' and healthcare professionals' preferences and experience
Source: Health Expect. 2021 Aug 16;24(6):1924–35. doi: 10.1111/hex.13344 (PMC8628592; doi:10.1111/hex.13344)
Supplement: Supplementary file 2 [file HEX-24-1924-s002.xlsx]

## Sheet: Sheet1
Decision		Article identification				Tool specificities							Methodological aspects		Concepts and associated dimensions assessed
To include or exclude?	Final decision (Nathalie)	1st Author	Year	Title	Journal	Name of the tool	Measurement objective	Perspective	Preferences or experience	Context of utilization	Number of items	Scale Measurement	Patient level of involvement	Index of reliability	Patient centeredness	Empowerment	Shared decision making
										e.g. milieux de soins ou l'outil a été validé et pour quels milieux de soins ou peut donc l'utiliser		e.g. 5 points Likert scale,		e.g alpha cronbach (fiabilité/reliability, overall scale)	Person-centred care/climate; Individualized care (considering needs, values and preferences); Empathy; Therapeutic alliance; Interpersonal trust; Patient-Doctor Relationship; Common ground; Whole Person; accumulated knowledge; interpersonnal communication; interest in effect on life; Health promotion; compassion; respect	Self-care or self/management; Patient education; Patient enablement; Patient activation; Comment on administre nos traitement (ex: maladie chronique): est-ce que vous avez eu une formation pour gérer votre maladie? avez-vous recu des techniques? On aide le patient à se prendre en charge. Pas lors d'une consultation, mais à long terme. Patients who have successfully regained a measure of control o…	Shared decision-making; Patient-provider communication; consentement libre et éclairé; laisse le temps de réfléchir; dans le cadre d'une consultation; jusqu'à quel point il t'implique; engager une discussion pour proposer différentes options, laisser le temps de réfléchir à ces options; Informing on the options’ benefits and risks; thoughts were taken into account; enough time for questions; weig…
Include		Berg	2020	Questionnaire measuring patient participation in health care: Scale development and psychometric evaluation	European Journal of Cardiovascular Nursing	Patient Participation Questionnaire (PPQ)	measure patient participation in health care	Patients	Experience	Any ward within the departments of cardiology, thoracic surgery and heart and lung transplantation	16	Four-point numeric rating scales	Consultation for face and content validity of the scale (validation)	Cronbach alpha = 0.89	Human approach; Adapted and individualized knowledge		Shared decision power; Collaboration
Include		Casu	2019	The Patient-Professional Interaction Questionnaire (PPIQ) to assess patient centered care from the patient's perspective	Patient Education & Counseling	Patient-Professional Interaction Questionnaire (PPIQ)	measure the provision of patient-centered care (PCC) by healthcare professionals	Patients	Experience	Hospital settings	16	5-point scale	N/A	Cronbach alpha = 0.95	Empathy; Interest in patient's agenda		Patient involvement in care decisions; Effective communication
Include		Cramm	2018	Validation of an instrument for the assessment of patient-centred care among patients with multimorbidity in the primary care setting: the 36-item patient-centred primary care instrument	BMC Family Practice	36-item patient-centred primary care (PCPC) instrument	assess the delivery of patient-centred care	Patients	Experience	Primary care setting (patients with multimorbidity)	36	five-point scale	Collaboration, patients involved in the selection of items (development of the scale)	Cronbach alpha = 0.89	Emotional support; Information; Patient's preferences		Patient involvement in care decisions; opportunity to ask questions
Include - Je ne trouvais pas les facteurs/subscale dans l'article, mais j'ai trouvé des sub-categories dans un supplemental file. Il y a 2 sous-catégories que je n'ai pas inclut - voir le document que j'ai ajouté dans dropbox		Fridberg	2020	Development and evaluation of the measurement properties of a generic questionnaire measuring patient perceptions of person-centred care	BMC Health Services Research	Generic Person-Centred Care Questionnaire (GPCCQ)	Measure of patients’ perceptions of patient-centred care	Patients	Experience	In- and outpatient care units	18	4-point rating scale	Consultation, for face and content validity (validation of the scale)	Person separation index= 0.85	Listen to your experiences of health and illness; Feel trust from HCPs; Treated with respect; Enough information about care and treatment	Discuss what you can do for yourself; Opportunity for relatives to participate	Patient encouraged to ask questions; Opportunity to express when concerned and anxious; Enough information about care and treatment; Participate in care-related decisions; Participate in the development of the plan; Important goals set for the planning of care
Include - J'ai seulement pu trouver les "Key themes from prior qualitative research"	oui c'est correct je vois aussi que ces sous-dimensions la dans l'article…	Greene	2017	How much do clinicians support patient self-management? The development of a measure to assess clinician self-management support	Healthcare	No name	reported measure of clinician strategies for supporting patient self-management	Health professionals	Experience	Primary care - Fairview Health Services	9	1-5 scale	Not reported	Cronbach alpha = 0.73	Showing patient care and concern	Emphasizing patient ownership; Partnering with patients; Identifying small steps for change; Having frequent follow-up
Include		Gremigni	2016	Dealing with patients in healthcare: A self-assessment tool	Patient Education & Counseling	Provider-Patient Relationship Questionnaire (PPRQ)	investigate how healthcare personnel self-evaluate their ability to relate to patients in day-to-day practice	Health professionals	Experience	Hospital settings	16	5-point scale	No involvement	Cronbach alpha = 0.90	Empathy; Interest in patient's agenda		Patient involvement in care decisions; Effective communication
Inlcude		Huang	2018	Developing and testing the patient-centred innovation questionnaire for hospital nurses	Journal of Nursing Management	Five-dimension patient-centred innovation questionnaire	evaluating the implementation of patient-centred care	Health professionals	Experience	Hospital settings - clinical services	55	5-point Likert scale	No involvement	Cronbach alpha = 0.94	listening to their needs; Physical needs of the patient; Cultural differences of patients and families; Differences in individual patient values; Integrate patients’ opinions into their care plans	Possibility of self-care after the patients are discharged; Strengthen patient self-care ability	Strengthen patient self-expression of opinions; Strengthen the participation in a variety of patient care decision-making situations; Communicating with patients
Include		Jerofke	2016	Development and psychometric analysis of the Patient Perceptions of Patient-Empowering Nurse Behaviours Scale (PPPNBS)	Journal of Advanced Nursing	Patient Perceptions of Patient-Empowering Nurse Behaviours Scale (PPPNBS)	measures patient perceptions of empowering nurse behaviours during hospitalization	Patients	Experience	Clinical settings	42 (22 for short form)	11-point Likert scale	Consultation, for construct validity (validation of the scale)	Cronbach alpha = 0.98 (long from), 0.97 (short form)	Providing access to information; Providing access to opportunities to learn and grow		Collaborations inside and outside the healthcare system; Flexibility and autonomy in decision-making; Feeling encouraged to be active participants in own health/treatment planning
Include?		Lindahl	2015	Psychometric evaluation of the Swedish language Person-centred Climate Questionnaire-family version	Scandinavian Journal of Caring Sciences	Person-Centered Climate Questionnaire-Family Version (PCQ-F)	measure how family members perceive the psychosocial climate	Family members	Experience	Emergency department	17	6-point Likert-type scale	Not reported	Cronbach alpha = 0.93	Climate of safety; Climate of everydayness; Climate of hospitality
Include? - Il y a des composantes que je n'ai pas inclut: Perceived competence; Perception of lack of time, et certaines dont je ne suis pas sure (que j'ai mis en bleu)		Malfait	2016	The Patient Participation Culture Tool for healthcare workers (PaCT-HCW) on general hospital wards: A development and psychometric validation study	International Journal of Nursing Studies	Patient Participation Culture Tool for healthcare workers (PaCT-HCW)	measure patient participation culture from the healthcare worker’s perspective	Health professionnals	Experience and preferences	General and university hospital wards	52	4-point Likert scale	Consultation, for construct and content validity (validation of the scale)	Cronbach alpha = 0.92			Healthcare worker's willingness to share information with the patient in order to stimulate patient participation and the healthcare worker's attitude towards a more active role for the patient in the care process; Perception of lack of time’ to involve patient in decisions; Information sharing and dialogue ’‘type of question’ asked to the patient (factual, challenging, notifying)
Exclude? Developped for patients with chronic illness	INCLUDE -si c'est chronic illness en général mais ne vise pas spécifiquement 1 maladie chronique en particulier	Riegel	2018	Development and initial testing of the self-care of chronic illness inventory	Journal of Advanced Nursing	Self‐care of chronic illness inventory (SC‐CII or “Sky”)	generic measure of self‐care	Patients	Experience	Inpatient and outpatient settings (patients with chronic illness)	20	5‐point ordinal response scale	No involvement	Reliability index for multidimensional scales =0.71		Health-promoting behaviour; Illness-related behavior; Self-care monitoring; Autonomous behaviour; Consulting behaviour
		Stichler	2020	Psychometric Testing of a Patient Empowerment, Engagement, and Activation Survey	Journal of Nursing Care Quality	Patient Empowerment, Engagement, and Activation Survey	measuring concepts of patient empowerment, engagement, and activation (PEEA)	Patients	Experience	Acute care and specialty hospitals (behavioral health and women and newborns)	21	5-point Likert-like response set	Collaboration for item selection through a panel including experts and patients (developement of the scale)	Cronbach alpha = 0.88		Empowerment; patient activation	Engagement in care decisions
Include - Il n'y a pas de définition des dimensions dans le texte. J'y suis allé avec le tableau 3 dans l'Article, ou j'ai pris pour acquis que le facteur 1 = la 1ere dimension (decisive involvement, et ainsi de suite)		Wang	2019	The development and psychometric testing of Inpatients' Involvement in Medication Safety Scale (IIMSS)	Journal of Nursing Management	Inpatients' Involvement in Medication Safety Scale (IIMSS)	screening and assessment of behaviour of the patients' participation in medication safety	Patients	Experience	Inpatients from a tertiary hospital - clinical nursing	23	Not reported (only for content validity: Likert 5‐grade score)	No involvement	Cronbach alpha = 0.916		Patient monitoring the biological markers reflecting the effect of disease control regularly according to doctor's advice; patient active to get information about adverse reaction, side effects and cautions of the medication	Ask doctor about present condition and discuss with the doctor to decide which mediation therapy should be adopted
Include		Wu	2020	Development and Psychometric Evaluation of the Patient Engagement in Health Care Questionnaire	Journal of Nursing Care Quality	Patient Engagement in Health Care Questionnaire	measure patient engagement behavior	Patients	Experience	General hospitals	33	5-point Likert scale	Consultation for face validity of the scale (validation of the scale)	Cronbach alpha = 0.928	Information exchange	Choosing healthcare provider; Monitoring care safety	Engaging in treatment and care; Engaging in decision making; Communication
Exclude? I don't have access to the full article	INCLUDE - j'ai ajouté le full-text	Yen	2020	Development and Validation of WeCares, a Survey Instrument to Assess Hospitalized Patients' and Family Members' "Willingness to Engage in Your Care and Safety"	Joint Commission Journal on Quality & Patient Safety	WeCares	assess patients’ and families’ willingness to engage in the safety of their care during their hospital stay	Patients and families	Preferences	Intensive care units	13	4-point Likert scale and 5-point Likert scale	Collaboration for item selection (development of the scale)	Cronbach alpha for each subscale= 0.7116 to 0.866	Perception of care team member's attitude	Responsibility for preventing errors; Patients'/families' role in preventing error	Confortable sharing concerns
Include		Zachariae	2015	The self-efficacy in patient-centeredness questionnaire - a new measure of medical student and physician confidence in exhibiting patient-centered behaviors	BMC Medical Education	Student and physician self-efficacy in patient-centeredness (SEPCQ)	measure self-efficacy in exhibiting all core aspects of patient centered behaviors and attitudes for use in medical education and physician-patient communication	Health professionals	Experience	Medical school and hospitals	27	5-point Likert scale	No involvement	Cronbach alpha = 0.92 and 0.94 for medical students (different sample); 0.95 for physicians	Exploring the patient perspective		Sharing information and power; Dealing with communicative challenges
